# Supplementary material for: Identification of Dysregulated Expression of G Protein Coupled Receptors in Endocrine Tumors by Bioinformatics Analysis: Potential Drug Targets?
Source: Cells. 2022 Feb 17;11(4):703. doi: 10.3390/cells11040703 (PMC8870215; doi:10.3390/cells11040703)
Supplement: Supplementary file 1 [file cells-11-00703-s001.zip]

Archive with 1 entries (1 files):
- cells-1577003-supplementary.pdf
